# Supplementary material for: A morphological and molecular study of phlebotomine sand flies of Taiwan reveals the record of six species
Source: Parasit Vectors. 2025 Oct 9;18:403. doi: 10.1186/s13071-025-07017-1 (PMC12512477; doi:10.1186/s13071-025-07017-1)
Supplement: Supplementary file 2 — Additional file 2. [file 13071_2025_7017_MOESM2_ESM.xlsx]

## Sheet: coordinate and number
Table S1. Detailed information on capture timing, species, gender, and quantities at each location where light traps were set up for sand fly collection.
Locality	time	latitude	longitude	P. kiangsuensis			S. iyengari			S. barraudi			S. squamipleuris			S. sp1			S. sp2			Total number	Total species
				F	M	sum.	F	M	sum.	F	M	sum.	F	M	sum.	F	M	sum.	F	M	sum.
1	2017-04-21	25.0913	121.583				5		5	2		2										7	2
2		25.1006	121.589				6	5	11	4		4										15	2
3	2017-05-10	25.0101	121.59
4		25.0149	121.586				16		16	1		1										17	2
5		25.0265	121.597				13	6	19	1		1										20	2
6	2017-05-17	23.0597	120.33				2		2													2	1
7		23.0684	120.33				1		1													1	1
8		23.0726	120.352
9		23.0725	120.358				11		11													11	1
10		23.0723	120.358					1	1	4		4	1		1							6	3
11		23.0743	120.36				45	1	46													46	1
12	2017-07-10	24.7071	121.204
13		24.7071	121.204				3	1	4													4	1
14		24.6796	121.252				13	2	15				1		1							16	2
15	2017-07-11	24.5792	121.333
16		24.5788	121.335
17		24.5766	121.337
18	2017-07-12	24.738	121.35				10	1	11				2		2							13	2
19		24.7354	121.35				18		18													18	1
20		24.8163	121.349
21		24.8133	121.351
22	2017-07-27	24.9017	121.366
23		24.8929	121.373				2		2	1		1										3	2
24		24.8971	121.37				1		1													1	1
25		24.8841	121.377
26		24.9579	121.359
27		24.9577	121.359
28	2017-09-11	23.5254	120.55				1		1													1	1
29		23.5288	120.553				2		2													2	1
30		23.5288	120.553				1		1													1	1
31	2017-09-12	23.5903	120.571
32		23.5901	120.572
33		23.5935	120.605
34		23.5939	120.604
35	2017-09-25	22.6219	120.65
36		22.6244	120.64
37	2017-09-26	22.7052	120.663
38		22.7054	120.666				1	1	2													2	1
39		22.6846	120.64				1		1				1		1							2	2
40		22.7973	120.458
41		22.7561	120.446
42		22.7587	120.437
43	2017-10-02	24.2354	120.864
44		24.2384	120.877
45		24.2142	120.882
46		24.4437	120.896
47		24.463	120.945
48		24.444	120.888
49	2017-10-12	23.4706	120.437
50	2017-10-19	24.0422	120.721				14*		14													14	1
51		24.0445	120.73				2		2													2	1
52		24.0425	120.741				2		2				1		1							3	2
53		24.007	120.605
54		24.0239	120.598				64	4	68													68	1
55		23.968	120.641
56	2017-10-30	24.0031	121.088				1		1				1		1							2	2
57		23.9932	121.034				1		1													1	1
58		24.0234	120.976				4	1	5													5	1
59		24.0264	120.978
60	2017-10-31	23.9468	120.908				2		2													2	1
61		23.9461	120.913				1		1				1		1							2	2
62		23.8406	120.94
63		23.8419	120.934
64		25.0819	121.584
65	2018-04-16	22.7622	121.135
66		22.7624	121.134
67		22.7621	121.133				3	1	4				2		2							6	2
68	2018-04-17	22.8694	121.217
69		22.8615	121.175				17	2	19													19	1
70		22.8534	121.188				3		3				2		2							5	2
71		22.9164	121.087	1		1	10	1	11													12	2
72		22.9158	121.085				57	12	69										1		1	70	2
73		22.8543	121.113				79	6	85	2		2	1		1							88	3
74		22.7674	121.037
75		22.7669	121.037				11		11	1		1										12	2
76		22.7589	121.054				10	1	11													11	1
77	2018-04-18	22.5926	120.958				4		4													4	1
78		22.5473	120.962				12		12													12	1
79		22.5481	120.962				23	1	24	1		1	1		1	1		1				27	4
80		22.4504	120.93				9		9													9	1
81		22.4498	120.93				5		5													5	1
82	2018-04-19	22.7621	121.135
83		22.7621	121.135
84		22.7493	121.145
85		22.7787	121.147										1		1							1	1
86		22.7755	121.149
87	2018-05-21	24.1032	121.607				2	1	3													3	1
88		24.101	121.606				42	12	54													54	1
89		24.1005	121.607				12	3	15													15	1
90		24.1011	121.607				3		3													3	1
91	2018-05-22	24.0113	121.537
92		24.0102	121.542				12	4	16													16	1
93		23.9846	121.61
94		23.8913	121.507
95		23.8929	121.508				13	3	16													16	1
96		23.8457	121.463
97	2018-05-23	23.799	121.438				8	2	10	1		1										11	2
98		23.7515	121.443				3	5	8													8	1
99		23.7563	121.427				1		1													1	1
100		23.6787	121.397
101		23.679	121.397
102		23.6613	121.411				10	1	11				1		1							12	2
103	2018-05-24	23.9998	121.61				3		3													3	1
104		23.9584	121.507				14		14													14	1
105		23.9641	121.498				1		1													1	1
106		23.9684	121.496				1		1													1	1
107	2018-06-25	23.5669	121.381
108		23.5803	121.382
109		23.5692	121.372				28	2	30													30	1
110		23.5821	121.362
111		23.5836	121.358				129	12	141	4		4							1		1	146	3
112		22.9161	121.088				102	7	109	5	3	8	1		1	1		1	3	1	4	123	5
113		22.9164	121.087				24	4	28	10	1	11	2		2				2		2	43	4
114		23.0398	121.172
115		23.1181	121.223
116	2018-06-26	23.17	121.245				1		1				1		1							2	2
117		23.2552	121.309				1		1													1	1
118		23.3352	121.321
119		23.3205	121.344
120	2018-06-27	22.7621	121.135
121		22.7625	121.133
122		22.7616	121.134
123		22.9951	121.308				126	18	144	6		6										150	2
124		23.2467	121.412
125		23.1354	121.385				15		15				1		1							16	2
126		23.3346	121.452				1		1													1	1
127	2018-06-29	23.9519	121.583
128		23.9635	121.607
129		23.9809	121.611				1		1													1	1
130		24.0117	121.608
131	2018-08-01	22.0274	121.542
132		22.0481	121.515
133		22.048	121.516
134		22.0774	121.51
135		22.0808	121.51
136		22.076	121.542
137		22.0766	121.542
138		22.0574	121.561				5		5													5	1
139		22.0095	121.572				21	3	24													24	1
140	2018-08-03	22.6684	121.5
141		22.6708	121.499
142		22.6711	121.499
143		22.654	121.5
144		22.6525	121.501
145		22.6386	121.499
146		22.6473	121.475
147		22.6728	121.473
148		22.6698	121.476
149	2018-08-14	24.7719	121.699				1		1													1	1
150		24.7603	121.745				2		2													2	1
151		24.7649	121.587
152		24.7645	121.586
153		24.764	121.585
154		24.7597	121.584
155		24.756	121.596							1		1										1	1
156	2018-08-15	24.668	121.701
157		24.6587	121.647
158		24.6417	121.619				4	1	5	1		1										6	2
159	2018-08-16	24.6744	121.599
160		24.6799	121.756				1		1													1	1
161		24.6697	121.811
162	2018-10-16	24.8417	121.788				11		11										1		1	12	2
163		24.7528	121.687
164		24.7597	121.584				1		1													1	1
165		24.7638	121.586
166		24.7648	121.587
167		24.7642	121.585
168		24.7642	121.585
total				1 (0.08%)	0 (0%)	1 (0.08%)	1085 (83.98%)	125 (9.67%)	1210 (93.65%)	45 (3.48%)	4 (0.31%)	49 (3.79%)	21 (1.63%)	0 (0%)	21 (1.63%)	2 (0.15%)	0 (0%)	2 (0.15%)	8 (0.62%)	1 (0.08%)	9 (0.7%)	1292 (100%)	6
*Human DNA was detected in an engorged sandfly.
